# Supplementary material for: Associations of Plastic Bottle Exposure with Infant Growth, Fecal Microbiota, and Short-Chain Fatty Acids
Source: Microorganisms. 2023 Dec 5;11(12):2924. doi: 10.3390/microorganisms11122924 (PMC10745781; doi:10.3390/microorganisms11122924)
Supplement: Supplementary file 1 [file microorganisms-11-02924-s001.zip]

Archive with 1 entries (1 files):
- microorganisms-2723833-supplementary.pdf
